# Supplementary material for: Highly efficient, In-vivo Fas-mediated Apoptosis of B-cell Lymphoma by Hexameric CTLA4-FasL
Source: J Hematol Oncol. 2014 Sep 17;7:64. doi: 10.1186/s13045-014-0064-6 (PMC4189725; doi:10.1186/s13045-014-0064-6)
Supplement: Additional file 3: Figure S3. — CTLA4-FasL effects on the expression of pro-apoptotic and anti-apoptotic proteins in B cell lymphoma (1 A-G) and RCC (H) cell lines. Raji and A498 cell lines were incubated with indicated concentrations of CTLA4-FasL, sFasL, CTLA4-Ig or the combination of the later two for 2h at 37°C. Whole cell lysates were analyzed by Western blot using the indicated Abs. Data was normalized against GAPDH by a Quantity One program (BioRad, Version 4.6.9). Data are presented as mean ± SE. P<0.05; CTLA4-FasL a: vs Untreated (UT), b: vs sFasL, c: vs CTLA-4-Ig, d: vs sFasL + CTLA-4-Ig. [file 13045_2014_64_MOESM3_ESM.zip]

Archive with 8 entries (8 files):
- 13045_2014_64_add3a.ppt
- 13045_2014_64_add3b.ppt
- 13045_2014_64_add3c.ppt
- 13045_2014_64_add3d.ppt
- 13045_2014_64_add3e.ppt
- 13045_2014_64_add3f.ppt
- 13045_2014_64_add3g.ppt
- 13045_2014_64_add3h.ppt
